# Supplementary material for: Family and Developmental History of Individuals With Autism Spectrum Disorder: Importance of the Clinical Diagnostic Interview for Diagnosis in Adolescents. An Explorative Study
Source: Front Psychiatry. 2021 Oct 26;12:703023. doi: 10.3389/fpsyt.2021.703023 (PMC8575716; doi:10.3389/fpsyt.2021.703023)
Supplement: Supplementary Table 1 — “Family and developmental history questionnaire.” The questions asked for each individual item are displayed. For items with non-metric verbal answers, the mode of operationalization by the research team is indicated. For items with metric answers, the measuring unit is indicated. [file Table_1.XLSX]

## Sheet: Tabelle1
Family and developmental history questionnaire	Figures	Items	Operationalization = 0	Operationalization = 1	Operationalization = 2
FAMILY HISTORY
FAMILY CAREGIVERS, RELATIONSHIPS and FAMILY CONFLICTS
Number and composition of FAMILY CAREGIVERS at age 12-17
How many caregivers are living together with the child at age 12-17 in one home?
	Tab. 3B	Number of biological parents (n)
	Tab. 3B	Number of social parents (n)
	Tab. 3B	Number of grandparents (n)
	Tab. 3B	Number of other adult caregivers (n)
	Tab. 3B	Number of biological siblings (n)
	Tab. 3B	Number of half siblings (n)
	Tab. 3B	Number of social siblings (n)
	Tab. 3B	Number of peers in youth welfare institutions (n)
	Tab. 3B	Complete number of all persons living together with the child at the age 12-17 (n)
	Tab. 3B	Only child family (n)
RELATIONSHIPS between important family members
How is the relationship between child and mother?	Fig. 2A	Mother and child	good	minor problem	major problem
How is the relationship between child and father?	Fig. 2A	Father and child	good	minor problem	major problem
How is the relationship between child and sibling(s)?	Fig. 2A	Siblings and child	good	minor problem	major problem
How is the relationship between mother and father?	Fig. 2A	Mother and father	good	minor problem	major problem
FAMILY CONFLICTS - PARENTING STYLE
There are always conflicts in every family. Were problems usually subsequently solved?	Fig. 2B	Solving problems	regularly	irregularly	no
Did the family talk about emotions for solving problems?	Fig. 2B	Talking about emotions	regularly	irregularly	no
Did the parents often quarrel about the same problems with their child?	Fig. 2B	Persistent problems	no	irregularly	regularly
Were there verbal aggressions towards the child in the family? Was the child yelled at? Was the child insulted?	Fig. 2B	Verbal aggressions	no	irregularly	regularly
Were there physical aggressions towards the child in the family? Did the child get slapped sometimes?	Fig. 2B	Physical aggressions	no	irregularly	regularly
Was the child rejected in the family? Had the child an outsider position in the family?	Fig. 2B	Outsider position	no	irregularly	regularly
Did the child experience sexual abuse?	Fig. 2B	Sexual abuse	no	irregularly	regularly
Did the child have an caregiver beyond the family members?	Fig. 2B	Presence of other caregivers	yes, more than one	yes, one	no
PERSONAL HISTOTY OF PARENTS
Socioeconomic status of the mother
What is the highest school graduation of the mother?	Fig. 1A	School-leaving qualification	high school	middle school	no school graduation
What is the learned profession (academic or non-academic) of the mother?	Fig. 1A	Learned profession	academic	non-academic	unlearned
Was the mother predominantly employed?	Fig. 1A	Employment	full time	part time	no
Psychosocial situation at mothers own home
Did the mother experience her own parents home as a stable home?	Fig. 1C	Dysfunctional family	yes	not really	no
Did the mother have regular contact with her own parents at time of the survey?	Fig. 1C	Contact with parents	yes, with mother and father	yes, with mother or father	no, not with mother and not with father
Psychiatric and medical diseases, including substance abuse
Did the mother abuse alcohol or drugs?	Fig. 1E	Alcohol or drug abuse	no	irregularly	regularly
Did the mother have a mental disorder?	Fig. 1E	Mental disorder	no	minor problem	major problem
Did the mother try to attempt suicide?	Fig. 1E	Suicide attempts	no	attempted suicide	committed suicide
Did the mother have a physical disorder?	Fig. 1E	Physical disorder	no	minor problem	major problem
Obstetrical history of the mother
How many pregnancies did the mother have?	Tab. 3A	Number of pregnancies (n)
How many childbirths did the mother have?	Tab. 3A	Number of childbirths (n)
Psychiatric and medical history, including substance abuse of maternal parents
Maternal mother
Did the grandmother abuse alcohol or drugs?	Fig. 1G	Alcohol or drug abuse	no	irregularly	regularly
Did the grandmother have a mental illness?	Fig. 1G	Mental disorder	no	minor problem	major problem
Did the grandmother try to attempt suicide?	Fig. 1G	Suicide attempts	no	attempted suicide	committed suicide
Did the grandmother have a physical illness?	Fig. 1G	Physical disorder	no	minor problem	major problem
Maternal father
Did the grandfather abuse alcohol or drugs?	Fig. 1I	Alcohol or drug abuse	no	irregularly	regularly
Did the grandfather have a mental disorder?	Fig. 1I	Mental disorder	no	minor problem	major problem
Did the grandfather try to attempt suicide?	Fig. 1I	Suicide attempts	no	attempted suicide	committed suicide
Did the grandfather have a physical disorder?	Fig. 1I	Physical disorder	no	minor problem	major problem
Socioeconomic status of father
What is the highest school graduation of the father?	Fig. 1B	School-leaving qualification	high school	middle school	no school graduation
What is the learned profession (academic or non-academic) of the father?	Fig. 1B	Learned profession	academic	non-academic	unlearned
Was the father predominantly employed?	Fig. 1B	Employment	full time	part time	no
Psychosocial situation at fathers own home
Did the father experience his own parents home as a stable home?	Fig. 1D	Dysfunctional family	yes	not really	no
Did the father have contact with his own parents at time of the survey?	Fig. 1D	Contact with parents	yes, with mother and father	yes, with mother or father	no, not with mother and not with father
Psychiatric and medical diseases, including substance abuse
Did the father abuse alcohol or drugs?	Fig. 1F	Alcohol or drug abuse	no	irregularly	regularly
Did the father have a mental disorder?	Fig. 1F	Mental disorder	no	minor problem	major problem
Did the father try to attempt suicide?	Fig. 1F	Suicide attempts	no	attempted suicide	committed suicide
Did the father have a physical disorder?	Fig. 1F	Physical disorder	no	minor problem	major problem
Psychiatric and medical history, including substance abuse of maternal parents
Paternal mother
Did the grandmother abuse alcohol or drugs?	Fig. 1H	Alcohol or drug abuse	no	irregularly	regularly
Did the grandmother have a mental disorder?	Fig. 1H	Mental disorder	no	minor problem	major problem
Did the grandmother try to attempt suicide?	Fig. 1H	Suicide attempts	no	attempted suicide	committed suicide
Did the grandmother have a physical disorder?	Fig. 1H	Physical disorder	no	minor problem	major problem
Paternal father
Did the grandfather abuse alcohol or drugs?	Fig. 1K	Alcohol or drug abuse	no	irregularly	regularly
Did the grandfather have a mental disorder?	Fig. 1K	Mental disorder	no	minor problem	major problem
Did the grandfather try to attempt suicide?	Fig. 1K	Suicide attempts	no	attempted suicide	committed suicide
Did the grandfather have a physical disorder?	Fig. 1K	Physical disorder	no	minor problem	major problem
DEVELOPMENTAL HISTORY
PRENATAL and PERINATAL HISTORY - psychosocial issues
Maternal psychosocial situation including maternal stress
Was the pregnancy planned or wanted?	Fig. 3A	Desired pregnancy	yes, planned and wanted	not planned, but wanted	not planned and not wanted
Was the mother during pregnancy supported by her partner/mother/friends?	Fig. 3A	Social support	regularly	irregularly	no
Were work or financial issues during pregnancy a burden for the mother?	Fig. 3A	Economic burden	no	minor problem	major problem
Was the mother during pregnancy under emotional pressure or did she feel stressed?	Fig. 3A	Stress/emotional burden	no	low stress	high stress
Prenatal and perinatal history - psychiatric and medical issues
Were there maternal health problems during pregnancy?	Fig. 3B	In pregnancy	no	minor problem	major problem
Did the mother smoke cigarettes during pregnancy?	Fig. 3B	Nicotine abuse	no	irregularly	regularly
Did the mother drink alcohol during pregnancy?	Fig. 3B	Alcohol abuse	no	irregularly	regularly
Did the mother take illegal drugs during pregnancy?	Fig. 3B	Drug abuse	no	irregularly	regularly
Did the mother take prescribed medications during pregnancy?	Fig. 3B	Prescribed medications	no	irregularly	regularly
Were there maternal complications during labor?	Fig. 3B	During labor	no	minor problem	major problem
Were there maternal complications in the weeks after childbirth?	Fig. 3B	After childbirth	no	minor problem	major problem
Birth parameters
How old was the mother at childbirth?	Tab. 3C	Age of mother at childbirth (years)
How old was the father at childbirth?	Tab. 3C	Age of father at childbirth (years)
In which week of pregnancy was the child born?	Tab. 3C	Gestational age (weeks)
How was the birth weight?	Tab. 3C	Birth weight (g)
How was the birth size?	Tab. 3C	Birth size (cm)
How was the APGAR-score at 5 min?	Tab. 3C	APGAR 5 min (score)
How was the APGAR-score at 10 min?	Tab. 3C	APGAR 10 min (score)
Medical complications of the child
Were there fetal complications during pregnancy?	Fig. 4A	In pregnancy	no	minor problem	major problem
Were there complications for the child during labor?	Fig. 4A	Daring labor	no	minor problem	major problem
Were there infantile complications the weeks after childbirth?	Fig. 4A	After childbirth	no	minor problem	major problem
EARLY CHILDHOOD (0-3 years)
Mother-child interaction (0-1 years)
How long was the child breastfed?	Tab. 3D	Breastfeeding (months)
Did the baby cry without apparent reason or did the baby cry continuously?	Fig. 4C	Crying behavior	no	irregularly	regularly
Did the baby have nutrional problems?	Fig. 4C	Feeding problems	no	minor problem	major problem
Did the baby have sleeping problems?	Fig. 4C	Sleeping problems	no	minor problem	major problem
Did the mother have the feeling to understand the needs of the baby? Did the mother know what to do, when the baby was crying?	Fig. 4C	Sensitivity of mother	regularly	irregularly	no
Was there a separation of mother and child during the first three years ( longer than one month)?	Fig. 4C	Early separation	no	up to one month	longer than one month
Markers of development (0-6 years)
When did the child speak the first words except "mom" and "dad"?	Tab. 3D	First words (months)
When did the child take the first free steps (without holding on)?	Tab. 3D	First free steps (months)
How long was the child at a childminder or day nursery during the years 0-3?	Tab. 3D	Nursery care - utilisation (years)
How long was the child at preschool during the years 3-6?	Tab. 3D	Preschool - utilisation (years)
Is your child right-handed? Or is it left-handed? Or is the handedness unclear?
	Tab. 3D	Righthandedness (%)
	Tab. 3D	Ambidexterity (%)
	Tab. 3D	Lefthandedness (%)
Social and cognitive behavior (1-3 years)
Did the child use gestures like waving or pointing with her/his finger at the first birthday ?	Fig. 4D	Gestures	regularly	irregularly	no
Was the child looking for eye contact to show something to the parents?	Fig. 4D	Eye contact	regularly	irregularly	no
Was the child interested in songs, rhymes or books at the age of one year?	Fig. 4D	Interest in language	regularly	irregularly	no
Was the child speaking first sentences like "there - car" at her/his second birthday?	Fig. 4D	Double-word sentences	regularly	irregularly	no
Around her/his second birthday, did the child know as many words as her/his peers?	Fig. 4D	Active vocabulary	yes	minor problem	major problem
Did the child have difficulties with speech?	Fig. 4D	Difficulties with speech	no	minor problem	major problem
Maternal Stress during "terrible twos" (1-3 years)
During the phase of the "terrible twos", did the mother often feel overwhelmed?	Fig. 3C	0-1 yr	no	low stress	high stress
MIDDLE CHILDHOOD (3-10 years)
Preschool socio-emotional behavior (3-6 years)
Part 1: Did the preschool teachers report abnormalities in the behavior of the child? (yes - next question)			no -> next question	yes -> Part 2	yes -> Part 2
Part 2: If such behavior was reported, was the child rather anxious and shy or was the child rather loudly and aggressive?				externalizing behavior or internalizing behavior -> Part 3	externalizing behavior or internalizing behavior -> Part 3
Part 3: Was the reported behavior a mild or a severe problem in preschool?	Fig. 5A	Externalizing behavior/Internalizing behavior		minor problem	major problem
Did the child have difficulties to play concentrated with something for a longer time?	Fig. 5A	Concentration	no	minor problem	major problem
Was the child invited to other children's birthday parties (at kindergarten age)?	Fig. 5A	Invitation to birthdays	regularly	irregularly	no
Did the child invite no friends, few friends or many friends to her/his own birthday party?	Fig. 5A	Celebrating own birthday	regularly	irregularly	no
Did the child have no friends, few friends or many friends at that time?	Fig. 5A	Friends	many friends	few friends	no friends
Did the child in preschool likes to tinker, to cut out or to paint?	Fig. 5A	Fine motor skills	regularly	irregularly	no
When did the child no longer need a diaper during the day?	Fig. 5A	Cleanliness development	before the third birthday	after the third birthday	after the fourth birthday
Parental stress at preschool time (3-6 years)
Did the parent, who mostly spent time with the child, have a high stress level at this time?	Fig. 3C	3-6 yr	no	low stress	high stress
Primary school socio-emotional behavior (6-10 years)
Where there difficulties in the transition from preschool to primary school?	Fig. 5B	Transitions complications	no	minor problem	major problem
Did the child start with school regularly or a year later?	Fig. 5C	School readiness	yes	no, the child started a year later	no, the child started in a school for special needs
Part 1: Did the primary school teachers report abnormalities in the behavior of the child?			no -> next question	yes -> Part 2	yes -> Part 2
Part 2: If such behavior was reported, was the child rather scared and shy or was the child rather loudly and aggressive?				externalizing behavior or internalizing behavior -> Part 3	externalizing behavior or internalizing behavior -> Part 3
Part 3: Was the reported behavior a mild or a severe problem at school?	Fig. 5B	Externalizing behavior/Internalizing behavior		minor problem	major problem
Did the child have personal conflicts with teachers?	Fig. 5B	Difficulties with teachers	no	minor problem	major problem
Did the child have personal conflicts with classmates?	Fig. 5B	Difficulties with peers	no	minor problem	major problem
Did the child have difficulties to stay quiet during lessons or did the child have difficulties to concentrate?	Fig. 5C	Concentration	no	minor problem	major problem
Was the child a loner or did the child withdraw from others?	Fig. 5B	Loneliness	no	minor problem	major problem
Did the child like to go to primary school? Did she/he avoided going there? Or did she/he skip school?	Fig. 5B	School acceptance	yes	no, he didn't want to go to school	no, he skipped school
Was the child invited to other children's birthday parties (at primary school age)?	Fig. 5B	Invitations to birthdays	regularly	irregularly	no
Did the child have many friends, few friends or no friends at primary school?	Fig. 5B	Friends	many friends	few friends	no friends
Primary school cognitive behavior (6-10 years)
How were the child's school achievements?	Fig. 5C	Achievements	good grades	middle grades	bad grades
Did the child have problems with acquiring reading skills?	Fig. 5C	Reading skills	no	minor problem	major problem
Did the child have problems with acquiring writing skills?	Fig. 5C	Writing skills	no	minor problem	major problem
Did the child have problems to achieve good grades in writing dictation skills?	Fig. 5C	Dictation skills	no	minor problem	major problem
Did the child have problems with acquiring calculation skills?	Fig. 3C	Calculation skills	no	minor problem	major problem
Did the child have problems with fine motor skills?	Fig. 5C	Fine motor skills	no	minor problem	major problem
Did the child need speech therapy?	Fig. 5C	Speech skills	no	minor problem	major problem
School performance in primary school
Did the child repeat one class in primary school?	Tab. 3E	Repetition of one class (%)
Was there a change of school during primary school time?	Tab. 3E	Change of school (%)
Were school requirements reduced for the child at primary school?	Tab. 3E	Compensation for disadvantages (%)
Did the child have special educational needs at primary school?	Tab. 3E	Regular primary school (%)
	Tab. 3E	Primary school with special needs setting (%)
	Tab. 3E	Special education in a special school (%)
Parental stress, primary school time (6-10 years)
Did the parent, who mostly spent time with the child, have a high stress level at this time?	Fig. 3C	6-10 yr	no	low stress	high stress
LATE CHILDHOOD
Secondary school socio-emotional behavior (10-17 years)
Part 1: Did the secondary school teachers report abnormalities to the behavior of the child?			no -> next question	yes -> Part 2	yes -> Part 2
Part 2: If such behavior was reported, was the child rather scared and shy or was the child rather loudly and aggressive?				externalizing behavior or internalizing behavior -> Part 3	externalizing behavior or internalizing behavior -> Part 3
Part 3: Was the reported behavior a mild or a severe problem at school?	Fig. 5D	Externalizing behavior/Internalizing behavior		minor problem	major problem
Did the child have personal problems with teachers?	Fig. 5D	Difficulties with teachers	no	minor problem	major problem
Did the child have personal problems with classmates?	Fig. 5D	Difficulties with peers	no	minor problem	major problem
Did the child have difficulties to stay quiet during lessons or did the child have difficulties to concentrate?	Fig. 5E	Concentration	no	minor problem	major problem
Was the child a loner or did the child withdraw from others?	Fig. 5D	Loneliness	no	minor problem	major problem
Did the child like to go to the secondary school? Did she/he avoid going there? Or did he/she skip school?	Fig. 5D	Accepting school	yes	no, he didn't want to go to school	no, he skipped school
Did the child have many friends, few friends or no friends at secondary school?	Fig. 5D	Friends	many friends	few friends	no friends
Secondary school cognitive behavior (10-17 years)
How were the children's school achievements?	Fig. 5E	Achievements	good grades	middle grades	bad grades
Did the child have difficulties with mental arithmetic's at secondary school?	Fig. 5E	Calculation	no	minor problem	major problem
Did the child have problems with the orthography at secondary school?	Fig. 5E	Orthography	no	minor problem	major problem
Transition into secondary school
Which secondary school was chosen for the child after primary school?
	Tab. 3F	High school (%)
	Tab. 3F	Middle school, high performance (%)
	Tab. 3F	Middle school, low performance (%)
	Tab. 3F	Alternative or private school (%)
	Tab. 3F	Special education in secondary school (%)
MEDICAL HISTORY of the child (0-17 years)
Medical diseases
Did the child have febrile convulsions?	Fig. 4B	Febrile convulsions	no	minor problem	major problem
Did the child have dermatological diseases?	Fig. 4B	Dermatological diseases	no	minor problem	major problem
Did the child have seizure disorders (epilepsy)?	Fig. 4B	Epilepsy	no	minor problem	major problem
Did the child have brain disorders or nervous system disorders (inflammations/violations/malformations)?	Fig. 4B	Neurological diseases	no	minor problem	major problem
Did the child have other physical illness or take medications?	Fig. 4B	Physical diseases	no	minor problem	major problem
Did the child have accidents?	Fig. 4B	Accidents	no	minor problem	major problem
Did the child have operations?	Fig. 4B	Surgical operations	no	minor problem	major problem
