# Supplementary material for: Family and Developmental History of Individuals With Autism Spectrum Disorder: Importance of the Clinical Diagnostic Interview for Diagnosis in Adolescents. An Explorative Study
Source: Front Psychiatry. 2021 Oct 26;12:703023. doi: 10.3389/fpsyt.2021.703023 (PMC8575716; doi:10.3389/fpsyt.2021.703023)
Supplement: Supplementary Table 2 — Details of statistical analyses shown in Figures 1–5. Columns show M, SEM and detailed results from two-way ANOVA, corrected for multiple testing. *q < 0.05, **q < 0.01 and ***q < 0.001. [file Table_2.XLSX]

## Sheet: Tabelle1
	M (ASD)	M (control)	t ratio	df	p	q	Significance
Figure 1: Family history
Fig. 1A: Socioeconomic status of mother
School-leaving qualification	0.5636	0.3191	2.337	100	0.0214404	0.0324822	*
Learned profession	0.6545	0.5319	1.208	100	0.230086	0.232387	ns
Employment	0.6545	0.3478	2.389	99	0.01878	0.0324822	*
Fig. 1B: Psychosocial situation at mothers own home
Dysfunctional family	0.2407	0.3617	1.405	100	0.163228	0.16486	ns
Contact with parents	0.5636	0.06383	2.161	99	0.0331392	0.0669411	ns
Fig. 1C: Psychiatric and medical disorders of mother
Alcohol or drug abuse	0.03636	0.04255	0.1289	100	0.897684	0.906661	ns
Mental disorder	0.6852	0.4255	1.514	99	0.133123	0.537818	ns
Suicide attempts	0.07273	0.04255	0.6405	100	0.523291	0.768939	ns
Physical disorder	0.6909	0.766	0.5685	100	0.570994	0.768939	ns
Fig. 1D: Psychiatric and medical disorders of maternal mother
Alcohol or drug abuse	0.1296	0.06383	0.8502	99	0.397268	0.518124	ns
Mental disorder	0.5926	0.2979	2.022	99	0.0459038	0.185451	ns
Suicide attempts	0.07843	0	1.577	95	0.118217	0.238798	ns
Physical disorder	0.9623	1.065	0.6566	97	0.512994	0.518124	ns
Fig. 1E: Psychiatric and medical disorders of maternal father
Alcohol or drug abuse	0.4898	0.2979	1.263	94	0.209727	0.282432	ns
Mental disorder	0.6122	0.2553	2.338	94	0.0215241	0.0869575	ns
Suicide attempts	0.02174	0	1.011	91	0.31473	0.317877	ns
Physical disorder	0.9792	1.244	1.533	91	0.128748	0.260072	ns
Fig. 1F: Socioeconomic status of father
School-leaving qualification	0.5283	0.3043	2.285	97	0.0244917	0.0711416	ns
Learned profession	0.6604	0.4468	2.012	98	0.0469581	0.0711416	ns
Employment	0.09434	0.1277	0.4147	98	0.679296	0.686089	ns
Fig. 1G Psychosocial situation at fathers own home
Dysfunctional family	0.5094	0.2444	1.819	96	0.0719562	0.145352	ns
Contact with parents	0.3396	0.3191	0.1639	98	0.87016	0.878862	ns
Fig. 1H Psychiatric and medical disorders of father
Alcohol or drug abuse	0.1667	0.1087	0.6104	98	0.543007	0.548437	ns
Mental disorder	0.5556	0.2391	2.214	98	0.029114	0.117621	ns
Suicide attempts	0.09434	0.04545	0.7231	95	0.471372	0.548437	ns
Physical disorder	0.6296	0.5333	0.6944	97	0.489118	0.548437	ns
Fig. 1I: Psychiatric and medical disorders of paternal mother
Alcohol or drug abuse	0.04082	0.2093	1.753	90	0.082959	0.23991	ns
Mental disorder	0.2653	0.4884	1.488	90	0.140136	0.23991	ns
Suicide attempts	0.04167	0.09524	0.7702	88	0.443225	0.447657	ns
Physical disorder	0.8723	1.125	1.358	85	0.178151	0.23991	ns
Fig. 1K: Psychiatric and medical disorders of paternal father
Alcohol or drug abuse	0.2667	0	2.482	84	0.0150512	0.060807	ns
Mental disorder	0.4565	0.2683	1.255	85	0.212982	0.286815	ns
Suicide attempts	0.06977	0.02439	0.7839	82	0.435335	0.439688	ns
Physical disorder	0.8125	1.1	1.546	86	0.125843	0.254203	ns
Figure 2: Developmental history - relationships, conflicts, maternal stress and medical diseases of the child
Fig. 2A: Relationships in the family
Mother and child	0.08929	0.06383	0.4766	101	0.634661	0.641008	ns
Father and child	0.3929	0.1818	1.731	98	0.0866447	0.150156	ns
Siblings and child	0.359	0.1667	1.609	79	0.111502	0.150156	ns
Mother and father	0.4	0.1778	1.735	98	0.0858359	0.150156	ns
Fig. 2B: Conflicts in the family
Solving problems	0.25	0.08511	1.704	101	0.091401	0.161551	ns
Talking about emotions	0.5714	0.4468	0.8219	101	0.413057	0.452052	ns
Persistent problems	1.518	0.8298	4.16	101	<0,000	<0,000	***
Verbal aggressions	0.5714	0.4681	0.7624	101	0.447576	0.452052	ns
Physical aggressions	0.3214	0.4894	1.509	101	0.134389	0.190026	ns
Outsider position	0.4464	0.1915	1.928	101	0.0566357	0.133471	ns
Sexual abuse	0.03636	0.04255	0.1113	100	0.911627	0.80565	ns
Other caregivers	0.9643	0.5319	2.671	101	0.00881682	0.0311675	*
Figure 3: Prenatal and perinatal maternal psychosocial and medical complications and maternal stress
Fig. 3A: Prenatal and perinatal: maternal psychosocial situation
Desired pregnancy	0.4727	0.4043	0.5137	100	0.608602	0.698773	ns
Social support	0.1636	0.1277	0.3975	100	0.691854	0.698773	ns
Stress/emotional burden	0.7091	0.4894	1.371	100	0.173422	0.350312	ns
Economic burden	0.5091	0.3191	1.381	100	0.17043	0.350312	ns
Fig. 3B: Prenatal and perinatal: psychiatric and medical complications of mother
In pregnancy	0.4909	0.4681	0.1668	100	0.867859	0.876537	ns
Prescribed medications	0.4364	0.234	1.503	100	0.136119	0.320786	ns
Nicotine abuse	0.2143	0.08511	1.217	101	0.226515	0.355953	ns
Alcohol abuse	0.05357	0.2766	2.811	101	0.00592907	0.0419185	(*)
Drug abuse	0	0.02128	1.093	101	0.277173	0.355953	ns
During labor	0.5455	0.4043	1.037	100	0.302081	0.355953	ns
After childbirth	0.4909	0.2553	1.859	100	0.0659013	0.232961	ns
Fig. 3C: Maternal stress
0-1 yr.	0.9273	0.5106	2.983	100	0.00359137	0.00362729	**
1-3 yr.	0.8214	0.5106	2.074	101	0.0406306	0.0246619	*
3-6 yr.	1.161	0.5106	4.611	101	<0,000	<0,000	***
6-10 yr.	1.358	1.085	1.995	98	0.0488355	0.0246619	*
Fig. 4: Prenatal and perinatal history and medical history of the child
Fig. 4A: Prenatal and perinatal: medical complications of the child
In pregnancy	0.09259	0.04255	0.772	99	0.441954	0.446374	ns
During labor	0.2545	0.1702	0.8838	100	0.378919	0.446374	ns
After childbirth	0.3091	0.5106	1.615	100	0.10955	0.331936	ns
Fig. 4B: Medical history of child
Physical diseases	0.6786	0.5957	0.6529	101	0.515294	0.61285	ns
Dermatological diseases	0.375	0.3617	0.1326	101	0.894813	0.903761	ns
Neurological diseases	0.1786	0.2766	1.071	101	0.286704	0.61285	ns
Febrile convulsions	0.125	0.06383	0.8042	101	0.423192	0.61285	ns
Epilepsy	0.1607	0	2.218	101	0.0288124	0.203703	ns
Surgical operations	0.6071	0.5319	0.6455	101	0.520099	0.61285	ns
Accidents	0.4107	0.4894	0.7647	101	0.446222	0.61285	ns
Fig. 4C: Early childhood: mother-child interaction (0-1 yr.)
Crying behavior	0.8	0.3404	2.819	100	0.00580679	0.0146621	*
Feeding problems	0.2	0.1064	1.134	100	0.259451	0.32129	ns
Sleeping problems	0.2909	0.1064	1.904	100	0.0598374	0.100726	ns
Sensitivity of mother	0.5636	0.1489	3.166	100	0.00204963	0.0103506	*
Early separation	0.05357	0.1277	1.003	101	0.318109	0.32129	ns
Fig. 4D: Early childhood: social and cognitive behavior (1-3 yr.)
Gestures	0.4909	0	4.482	99	<0,000	<0,000	***
Eye contact	1	0	8.713	101	<0,000	<0,000	***
Interest in language	0.5273	0.04255	3.877	100	<0,000	<0,000	***
Double-word sentences	0.5714	0.02174	4.132	100	<0,000	<0,000	***
Active vocabulary	0.6071	0.06383	4.355	101	<0,000	<0,000	***
Difficulties with speech	0.2963	0	3.064	99	0.002	0.002	**
Figure 5: Developmental history - Middle and late childhood
Fig. 5A: Middle childhood - preschool: social and cognitive behavior (3-6 yr.)
Internalizing behavior	1.482	0.2128	9.968	101	<0,000	<0,000	***
Externalizing behavior	0.8571	0.1489	4.773	101	<0,000	<0,000	***
Concentration	0.375	0.08511	2.654	101	0.00923287	0.0093252	**
Invitations to birthdays	1.25	0.3696	6.892	100	<0,000	<0,000	***
Celebrating own birthday	1.107	0.2979	5.256	101	<0,000	<0,000	***
Friends	1.375	0.3404	9.338	101	<0,000	<0,000	***
Fine motor skills	0.9107	0.2128	4.418	101	<0,000	<0,000	***
Cleanliness development	0.6071	0.1915	3.092	101	0.00256877	0.00296509	**
Fig. 5B: Middle childhood . Primary school: socio-emotional behavior (6-10 yr.)
Transition complications	0.9091	0.1915	5.018	100	<0,000	<0,000	***
Internalizing behavior	1.232	0.2128	7.334	101	<0,000	<0,000	***
Externalizing behavior	0.8929	0.1915	4.735	101	<0,000	<0,000	***
Difficulties with teachers	0.7857	0.08511	5.301	101	<0,000	<0,000	***
Difficulties with peers	0.9821	0.1702	5.633	101	<0,000	<0,000	***
Loneliness	1.518	0.1915	10.25	101	<0,000	<0,000	***
Accepting school	0.8214	0.2128	3.989	101	<0,000	<0,000	***
Invitations to birthdays	1.143	0.2979	7.289	101	<0,000	<0,000	***
Friends	1.196	0.4255	7.111	101	<0,000	<0,000	***
Fig. 5C: Middle childhood - primary school: cognitive behavior (6-10 yr.)
School readiness	0.1455	0	2.801	100	0.00612439	0.00618563	**
Achievements	0.4545	0.2766	1.513	100	0.133343	0.0841728	ns
Concentration	1.304	0.2979	6.728	101	<0,000	<0,000	***
Reading skills	0.4464	0.3191	0.914	101	0.362908	0.203632	ns
Writing skills	0.6429	0.3404	2.064	101	0.041578	0.0299956	*
Dictation skills	0.7222	0.3333	2.433	97	0.0168101	0.0141485	*
Calculation skills	0.4107	0.06383	3.098	101	0.00252493	0.00318772	**
Fine motor skills	0.8036	0.06383	5.131	101	<0,000	<0,000	***
Speech skills	1.196	0.3617	5.399	101	<0,000	<0,000	***
Fig 5D: Late childhood: socio-emotional behavior (10-17 yr.)
Internalizing behavior	1.164	0.1064	7.848	100	<0,000	<0,000	***
Externalizing behavior	0.5636	0.3191	1.745	100	0.08403	0.0282901	*
Difficulties with teachers	0.7273	0.2128	3.635	100	<0,000	<0,000	***
Difficulties with peers	1	0.2553	4.726	100	<0,000	<0,000	***
Loneliness	1.509	0.1702	11.49	100	<0,000	<0,000	***
Accepting school	0.4364	0.2766	1.15	100	0.252965	0.0729986	ns
Friends	1.327	0.3404	8.438	100	<0,000	<0,000	***
Fig. 5E: Late childhood: cognitive behavior (10-17 yr.)
Achievements	0.7358	0.617	0.7617	98	0.448057	0.226269	ns
Concentration	1.291	0.3617	6.24	100	<0,000	<0,000	***
Calculation	0.5849	0.1489	3.021	98	0.00320917	0.00324126	**
Orthography	0.6	0.4681	0.9308	100	0.354199	0.226269	ns
